# Supplementary material for: Treatment of dogs with Bravecto® (fluralaner) reduces mosquito survival and fecundity
Source: Parasit Vectors. 2023 Apr 28;16:147. doi: 10.1186/s13071-023-05682-8 (PMC10142166; doi:10.1186/s13071-023-05682-8)
Supplement: Supplementary file 1 — Additional file 1: Table S1. Mean rate of mosquito blood-feeding, range, and percentage efficacy prior to and 15 weeks following a single oral administration of fluralaner to dogs. [file 13071_2023_5682_MOESM1_ESM.xlsx]

## Sheet: Sheet1
Table S1 Mean rate of mosquito bloodfeeding, range, and percentage efficacy prior to and 15 weeks following a single oral administration of fluralaner to dogs
	Meanᵃ feed rate (%)			Feed rate range (%)			Efficacy (%)
Study Group	Fluralaner	Control		Fluralaner	Control		Fluralaner
Week 0	67.3469	69.3821		24.7-91.3	9.5-90.4		2.9%
Week 1	81.5996	65.0017		66.7-89.5	21.3-86.8		-25.5%
Week 2	75.8904	62.1899		11.9-100	41.1-77.9		-22%
Week 4	59.0366	51.5735		4.8-80.4	3.1-85.2		-14.5%
Week 5	73.6697	88.5704		44.3-94.1	77.6-96.2		16.8%
Week 6	73.1785	76.2554		62.4-88.7	49.5-92.6		4%
Week 7	71.8605	69.3048		52-84.4	57.7-77.3		-3.7%
Week 8	66.1792	79.1003		45-87	60.3-98.8		16.3%
Week 9	80.4852	80.5477		37.4-93.9	72-92.3		0.1%
Week 10	65.9844	59.0209		52-78.8	33.7-68.2		-11.8%
Week 11	81.2942	82.4323		53.6-98.3	56-97.4		1.4%
Week 12	67.5392	60.7035		60-79.7	41.5-77.6		-11.3%
Week 13	88.6748	83.5213		82.5-91.6	74.2-93.3		-6.2%
Week 14	79.0677	78.0464		71.2-88.8	66.4-84.8		-1.3%
Week 15	74.2747	67.8596		62.3-82.3	49.5-79.1		-9.5%
ᵃArithmetic mean.
