# Supplementary material for: Treatment of dogs with Bravecto® (fluralaner) reduces mosquito survival and fecundity
Source: Parasit Vectors. 2023 Apr 28;16:147. doi: 10.1186/s13071-023-05682-8 (PMC10142166; doi:10.1186/s13071-023-05682-8)
Supplement: Supplementary file 2 — Additional file 2: Table S2. Mean survival rate of adult female mosquitoes, range, and percentage efficacy prior to and 15 weeks following a single oral administration of fluralaner to dogs. [file 13071_2023_5682_MOESM2_ESM.xlsx]

## Sheet: Sheet1
Table S2 Mean survival rate of adult female mosquitoes, range, and percentage efficacy prior to and 15 weeks following a single oral administration of fluralaner to dogs
Assessment time pointsᵃ		1 day			2 days			3 days			4 days			6 days			8 days			10 days			12 days			14 days
Study Group		Fluralaner	Control		Fluralaner	Control		Fluralaner	Control		Fluralaner	Control		Fluralaner	Control		Fluralaner	Control		Fluralaner	Control		Fluralaner	Control		Fluralaner	Control
Week 0	Meanᵇ survival (%)	95.668	96.8766		91.8714	93.0776		87.8665	87.2753		76.7977	78.5822		67.7205	70.5503		61.0113	62.7914		51.2384	54.6732		42.4159	45.3167		29.7761	34.0445
	Survival range (%)	94.7-97.4	94.6-98.8		89.5-94.7	89.2-95.7		84.3-92.1	77.8-92.6		68.2-85.8	62.3-89.2		60.3-72.5	56-82.8		51.9-66.9	50.7-72.8		45.8-59.4	45.4-67.0		35.3-52.5	32.2-60.9		23.2-37.5	21.0-49.7
	Efficacy (%)	1.2%			1.3%			-0.7%			2.3%			4%			2.8%			6.3%			6.4%			12.5%
Week 1	Meanᵇ survival (%)	36.7913	99.3291		35.1528	98.6503		31.5719	94.3508		31.0726	92.9953		28.5342	89.4581		27.7869	85.2827		26.7714	78.6462		24.1805	72.3682		22.6932	67.3938
	Survival range (%)	19.5-64.3	97.9-100		16.7-60.1	97.9-99.2		16.7-56.9	78.4-98.2		15.4-56.9	75.8-97.5		13.3-47.9	72.5-96.9		12.6-46.8	69.2-92.9		12.6-45.0	60.1-87.9		11.3-44.0	59.1-83.0		8.5-42.2	52.1-75.9
	Efficacy (%)	63%ᶜ			64.4%ᶜ			66.5%ᶜ			66.6%ᶜ			68.1%ᶜ			67.4%ᶜ			66%ᶜ			66.6%ᶜ			66.3%ᶜ
Week 2	Meanᵇ survival (%)	36.4863	96.7099		33.093	93.3221		32.4146	90.8601		31.1888	87.8099		28.9013	81.1927		27.6076	73.0482		25.6166	63.1761		23.9954	53.9479		21.6018	42.7033
	Survival range (%)	19.7-59.8	93.3-98.9		15.1-57.4	88.2-97.3		13.9-56.7	85.9-95.6		10.0-55.5	83.6-93.0		8.8-53.7	75.2-89.4		8.8-51.8	65.8-80.9		6.5-49.4	55.8-73.5		6.0-46.8	46.4-67.8		5.1-43.3	33.1-56.6
	Efficacy (%)	62.3%ᶜ			64.5%ᶜ			64.3%ᶜ			64.5%ᶜ			64.4%ᶜ			62.2%ᶜ			59.5%ᶜ			55.5%ᶜ			49.4%ᶜ
Week 4	Meanᵇ survival (%)	36.3741	97.0645		35.589	94.6805		34.4354	90.9731		33.5026	84.5572		30.8645	70.5529		27.3876	54.7495		24.2075	43.7643		20.566	34.2309		16.9229	24.9836
	Survival range (%)	14.4-58.8	93.7-98.7		13.5-57.5	90.7-97.2		13.5-57.1	83.5-96.3		13.5-57.1	69.3-94.5		13.0-54.3	36.9-87.7		11.3-50.1	18.4-73.8		10.0-44.4	12.6-62.3		8.9-36.8	8.3-51.9		7.7-31.6	5.3-41.6
	Efficacy (%)	62.5%ᶜ			62.4%ᶜ			62.1%ᶜ			60.4%ᶜ			56.3%ᶜ			50%			44.7%			39.9%			32.3%
Week 5	Meanᵇ survival (%)	26.5485	98.338		26.0406	96.1285		25.4729	95.3146		25.1227	93.074		24.3887	85.3366		22.7849	76.3463		21.2383	65.2065		19.2078	55.4643		16.6393	47.4535
	Survival range (%)	18.4-38.8	95.9-100		17.5-37.9	92.7-99.5		17.0-37.0	91.9-99		16.5-35.7	88.9-97.3		16.0-33.4	76.1-94.7		13.1-31.0	63.4-86.7		10.7-29.2	53.0-73.2		8.7-28.8	43.9-63.1		5.8-27.3	34.9-58.6
	Efficacy (%)	73%ᶜ			72.9%ᶜ			73.3%ᶜ			73%ᶜ			71.4%ᶜ			70.2%ᶜ			67.4%ᶜ			65.4%ᶜ			64.9%ᶜ
Week 6	Meanᵇ survival (%)	25.8323	96.6549		25.0728	91.4609		24.0784	84.8286		23.3309	73.2684		21.1742	53.5945		17.8528	39.1664		13.842	28.4409		10.7429	18.4952		7.39653	9.79941
	Survival range (%)	14.8-32.3	93.2-98.2		14.0-31.1	85.9-95.4		13.3-30.9	77.0-92.7		12.5-30.5	62.2-87.8		11.5-29.3	33.8-69.4		8.9-27.2	23.8-49.3		7.1-18.3	13.3-36.5		5.7-14.6	10.9-24.6		3.9-10.9	5.9-16.0
	Efficacy (%)	73.3%ᶜ			72.6%ᶜ			71.6%ᶜ			68.2%ᶜ			60.5%ᶜ			54.4%ᶜ			51.3%ᶜ			41.9%ᶜ			24.5%
Week 7	Meanᵇ survival (%)	30.482	96.3176		27.8207	93.3765		27.0386	88.7165		25.4233	80.2353		22.425	65.0816		17.0327	43.0953		13.2486	30.4386		9.50282	21.441		7.47641	15.5962
	Survival range (%)	23.8-39.9	93.9-98.5		22.8-33.4	91.1-96.0		21.8-33.4	84.9-92.7		18.7-32.5	73.3-86.7		16.8-28.8	46.9-77.1		5.8-25.0	27.9-56.2		4.8-20.2	16.2-48.4		2.4-14.9	8.7-34.5		1.9-12.2	3.0-29.8
	Efficacy (%)	68.4%ᶜ			70.2%ᶜ			69.5%ᶜ			68.3%ᶜ			65.5%ᶜ			60.5%ᶜ			56.5%			55.7%			52.1%
Week 8	Meanᵇ survival (%)	42.4001	98.0721		40.2784	96.8955		39.8112	96.47		39.3858	92.603		38.3175	87.2888		35.6079	79.7972		30.5281	66.2383		24.0598	53.779		19.4677	36.309
	Survival range (%)	20.3-59.4	95.4-100		18.1-58.7	93.7-98.9		18.1-57.6	92.7-98.9		18.1-56.9	87.0-97.6		18.1-55.6	78.7-96.5		18.1-52.1	62.6-93.1		7.7-49.3	45.4-86.1		4.5-40.9	24.8-74.1		3.8-37.9	8.7-57.3
	Efficacy (%)	56.8%ᶜ			58.4%ᶜ			58.7%ᶜ			57.5%ᶜ			56.1%ᶜ			55.4%ᶜ			53.9%ᶜ			55.3%ᶜ			46.4%
Week 9	Meanᵇ survival (%)	48.5494	91.9001		41.4324	86.0626		40.5655	82.0258		38.6898	76.8331		34.151	57.7223		27.3497	40.5224		21.1261	31.0131		18.0197	23.2077		14.2428	16.601
	Survival range (%)	36.0-59.2	66.5-99.4		28.3-57.4	61.4-95.7		27.5-57.4	57.1-92.6		25.8-56.2	48.7-89.7		21.5-50.8	27.9-74.5		17.2-39.4	22.2-57.2		14.6-31.6	16.7-48.0		11.4-26.3	8.3-35.8		8.6-22.1	5.3-25.4
	Efficacy (%)	47.2%ᶜ			51.9%ᶜ			50.5%ᶜ			49.6%ᶜ			40.8%			32.5%			31.9%			22.4%			14.2%
Week 10	Meanᵇ survival (%)	40.0946	76.2105		31.3113	60.722		27.6464	52.1545		23.395	41.7202		18.153	28.1299		13.3056	21.3311		10.3822	17.274		8.63842	12.0216		6.80712	9.53839
	Survival range (%)	14.4-71.2	65.7-85.2		14.0-59.3	44.0-73.9		12.5-53.6	35.2-68.1		10.2-46.7	24.4-60.8		7.3-34.4	10.6-50.8		5.7-25.7	5.1-40.1		5.0-21.3	4.3-33.6		3.9-21.3	2.7-27.9		2.7-21.3	1.6-22.3
	Efficacy (%)	47.4%ᶜ			48.4%ᶜ			47%			43.9%			35.5%			37.6%			39.9%			28.1%			28.6%
Week 11	Meanᵇ survival (%)	55.7053	96.8591		22.2544	94.0438		21.3155	87.9412		20.1279	81.9869		18.6613	73.8813		16.4375	63.8363		13.4405	53.7115		7.0323	35.4739		3.59322	25.9831
	Survival range (%)	23.8-88.9	92.2-100		5.8-43.4	90.8-98.0		5.8-43.4	78.7-94.8		5.4-41.3	64.7-92.4		5.0-40.1	54.7-90.6		3.0-36.4	52.5-79.3		2.5-30.9	34.6-67.1		2.1-12.3	19.4-54.2		0.8-5.4	16.2-41.6
	Efficacy (%)	42.5%ᶜ			76.3%ᶜ			75.8%ᶜ			75.4%ᶜ			74.7%ᶜ			74.3%ᶜ			75%ᶜ			80.2%ᶜ			86.2%ᶜ
Week 12	Meanᵇ survival (%)	64.9449	97.2535		25.8605	90.2579		21.456	80.1919		19.8579	70.8371		17.4011	48.4081		13.6572	40.4176		10.3598	31.1149		7.78711	23.2653		4.88784	12.7745
	Survival range (%)	47.3-95.9	94.5-99.5		15.1-41.1	88.1-93.0		14.5-27.0	77.9-84.8		12.7-24.6	67.0-73.1		11.5-21.6	34.6-60.1		7.0-20.6	24.5-49.3		5.1-15.5	19.5-38.4		4.2-12.7	12.3-32.7		1.7-8.6	6.4-17.3
	Efficacy (%)	33.2%ᶜ			71.3%ᶜ			73.2%ᶜ			72%ᶜ			64.1%ᶜ			66.2%ᶜ			66.7%ᶜ			66.5%ᶜ			61.7%ᶜ
Week 13	Meanᵇ survival (%)	62.5033	95.2994		28.7513	85.2791		20.4891	77.7544		16.1365	66.627		10.1012	49.9737		7.04448	37.5528		4.11802	23.8949		1.51725	14.4238		0.793573	9.19052
	Survival range (%)	16.6-96.4	90.9-98.4		10.6-79.0	75.6-88.7		9.1-56.6	67.7-83.5		5.7-40.2	54.7-73.3		3.8-18.6	41.6-59.5		2.6-12.0	28.3-49.8		1.0-6.7	17.6-32.9		0.0-2.8	9.5-21.3		0.0-2.0	3.5-13.6
	Efficacy (%)	34.4%			66.3%ᶜ			73.6%ᶜ			75.8%ᶜ			79.8%ᶜ			81.2%ᶜ			82.8%ᶜ			89.5%ᶜ			91.4%ᶜ
Week 14	Meanᵇ survival (%)	66.1133	93.6359		45.2959	87.446		26.1746	80.6362		18.7102	71.1942		13.0834	54.4634		8.94603	42.6803		6.45142	31.7374		4.02252	23.3205		2.67601	15.7886
	Survival range (%)	32.6-97.3	89.9-97.2		11.9-85.9	83.9-92		8.2-51.7	75.3-84.5		11871	63-76.4		4.8-22.7	45-62.2		2.6-13.8	30.5-49.1		2.2-11.0	22.8-37.2		0.4-6.7	13.2-30.8		0.4-4.2	7.8-22.2
	Efficacy (%)	29.4%			48.2%			67.5%ᶜ			73.7%ᶜ			76%ᶜ			79%ᶜ			79.7%ᶜ			82.8%ᶜ			83.1%ᶜ
Week 15	Meanᵇ survival (%)	72.8872	93.8401		50.7027	85.5818		36.4143	74.2326		25.9036	61.2257		17.4676	46.4032		13.1926	34.2411		9.41322	25.8562		6.45064	19.1602		4.37681	14.4507
	Survival range (%)	28.3-96.9	87.1-97.5		14.8-80.0	74.3-91.7		14.8-65.4	65.0-82.3		12.8-46.5	55.4-71.4		10.1-25.4	35.3-56.9		7.9-21.5	23.8-43.0		4.8-15.4	14.8-33.1		2.5-11.5	8-27.1		0.7-8.4	3.7-22.0
	Efficacy (%)	22.3%			40.8%ᶜ			50.9%ᶜ			57.7%ᶜ			62.4%ᶜ			61.5%ᶜ			63.6%ᶜ			66.3%ᶜ			69.7%ᶜ
ᵃAssessment for adult mosquito survival at the given number of days after bloodfeeding.
ᵇArithmetic mean.
ᶜSurvival of adult female mosquitoes in the treated group was significantly different (p ≤ 0.05) from survival in the untreated control group at the given timepoint.
