# Supplementary material for: Treatment of dogs with Bravecto® (fluralaner) reduces mosquito survival and fecundity
Source: Parasit Vectors. 2023 Apr 28;16:147. doi: 10.1186/s13071-023-05682-8 (PMC10142166; doi:10.1186/s13071-023-05682-8)
Supplement: Supplementary file 3 — Additional file 3: Table S3. Mean number of mosquito eggs laid, range, and percentage efficacy prior to and 15 weeks following a single oral administration of fluralaner to dogs. [file 13071_2023_5682_MOESM3_ESM.xlsx]

## Sheet: Sheet1
Table S3 Mean number of eggs laid per mosquito, range, and percentage efficacy prior to and 15 weeks following a single oral administration of fluralaner to dogs
	Meanᵃ egg count (n)			Count range (n)			Efficacy (%)
Study Group	Fluralaner	Control		Fluralaner	Control		Fluralaner
Week 0	178	104		34-579	3-352		-70.4%
Week 1	0	45		0	4-189		100%ᵇ
Week 2	0	52		0	8-157		100%ᵇ
Week 4	0	151		0	38-761		100%ᵇ
Week 5	0	98		0	53-217		100%ᵇ
Week 6	0	605		0	210-2,124		100%ᵇ
Week 7	0	244		0	115-822		100%ᵇ
Week 8	0	110		0	34-1,976		100%ᵇ
Week 9	0	171		0	15-1,284		100%ᵇ
Week 10	0	396		0	80-2,814		100%ᵇ
Week 11	0	199		0-6	88-544		99.9%ᵇ
Week 12	1	444		0-60	167-2,173		99.8%ᵇ
Week 13	1	671		0-156	149-2,147		99.8%ᵇ
Week 14	8	205		0-642	91-529		96%
Week 15	17	330		0-762	127-1,832		95%
ᵃGeometric mean.
ᵇLog-counts of mosquito eggs in the treated group were significantly different (p ≤ 0.05) from log-counts in the untreated control group.
