# Supplementary material for: Treatment of dogs with Bravecto® (fluralaner) reduces mosquito survival and fecundity
Source: Parasit Vectors. 2023 Apr 28;16:147. doi: 10.1186/s13071-023-05682-8 (PMC10142166; doi:10.1186/s13071-023-05682-8)
Supplement: Supplementary file 4 — Additional file 4: Table S4. Mean and SD of plasma fluralaner enantiomer concentrations over 15 weeks after a single oral administration to dogs. [file 13071_2023_5682_MOESM4_ESM.xlsx]

## Sheet: Sheet1
Table S4 Mean and standard deviation of plasma fluralaner enantiomer concentrations over 15 weeks after a single oral administration to dogs
	Meanᵃ concentration (ng/ml)ᵇ								Standard deviation (ng/ml)ᵇ
	Fluralaner				Control				Fluralaner				Control
Study Group	R-fluralaner	S-fluralaner	Total		R-fluralaner	S-fluralaner	Total		R-fluralaner	S-fluralaner	Total		R-fluralaner	S-fluralaner	Total
Week 0	0	0	0		0	0	0		—	—	—		—	—	—
Week 1	2360	2360	4720		0	0	0		1115	1078	2175		—	—	—
Week 2	1320	1680	3010		0	0	0		620	670	1281		—	—	—
Week 4	387	935	1320		0	0	0		248	414	631		—	—	—
Week 5	213	690	903		0	0	0		156	330	459		—	—	—
Week 6	125	590	715		0	0	0		116	272	345		—	—	—
Week 7	68	383	450		0	0	0		67.8	183	236		—	—	—
Week 8	38.9	327	366		0	0	0		46.3	196	222		—	—	—
Week 9	24.4	207	232		0	0	0		33	118	147		—	—	—
Week 10	21.2	189	204		0	0	0		25.7	103	118		—	—	—
Week 11	18.3	129	138		0	0	0		20	74.5	85		—	—	—
Week 12	11.9	110	116		0	0	0		15.4	65.4	72		—	—	—
Week 13	21.3	66.8	70.3		0	0	0		—	44	51.3		—	—	—
Week 14	15	56.5	59		0	0	0		—	51.3	55		—	—	—
Week 15	10.3	46	47.7		0	0	0		—	36	38.5		—	—	—
ᵃArithmetic mean.
ᵇConcentrations less than 2.5 ng/ml were below the limit of quantitation and are reported as zero.
